# Supplementary material for: Gastric intestinal metaplasia subtypes and the effects of c-Myc expression on severity
Source: PeerJ. 2025 Oct 31;13:e20257. doi: 10.7717/peerj.20257 (PMC12581917; doi:10.7717/peerj.20257)
Supplement: Supplemental Information 1 — The basic information of 180 patients with gastric intestinal metaplasia. [file peerj-13-20257-s001.xlsx]

## Sheet: Sheet1
Raw Date
Note:GIM-gastric intestinal metaplasia
Serial Number	Pathological specimen number	Gender	Age	Grading of the Severity of GIM	Types of GIM	AB staining	AB–PAS staining	AB–HID staining	Expression intensity of c-Myc cells	Percentage of c-Myc-positive cells	Criteria of c-Myc expression
		(1: male; 2 :female)	(year oid)	(1:mild; 2:moderate; 3:severe)	(1:complete GIM; 2:incomplete small intestinal metaplasia;3:incomplete colonic metaplasia)	(0: Negative; 1: Positive)	(0: Negative; 1: Positive)	(0: Negative; 1: Positive)	(0: Negative; 1: Weakly Positive; 2: Positive; 3: Strongly Positive)	(%)	(1: Low expression (percentage of c-Myc positive cells < 15%); 2: Moderate expression (15% < percentage of c-Myc positive cells < 40%); 3: High expression (percentage of c-Myc positive cells ≥ 40%)
1	G202300005	2	62	1	3	1	0	1	1	5	1
2	G202300008	2	62	1	1	1	0	0	3	30	2
3	G202300015	2	64	1	1	1	0	0	2	70	3
4	G202300026	1	63	1	1	1	0	0	1	5	1
5	G202300041	2	57	1	2	1	1	0	1	50	3
6	G202300046	2	71	1	1	1	0	0	1	30	2
7	G202300056	1	64	1	2	1	1	0	1	10	1
8	G202300059	2	72	1	3	1	0	1	2	50	3
9	G202300060	2	78	1	1	1	0	0	1	5	1
10	G202300074	1	60	1	2	1	1	0	0	0	1
11	G202300082	2	65	1	1	1	0	0	1	40	3
12	G202300083	1	58	1	2	1	1	0	0	0	1
13	G202300090	2	77	1	2	1	1	0	1	50	3
14	G202300093	1	52	1	2	1	1	0	1	20	2
15	G202300104	2	65	1	2	1	1	0	1	10	1
16	G202300105	2	71	1	2	1	1	0	1	5	1
17	G202300108	2	66	1	1	1	1	0	2	40	3
18	G202300124	2	63	1	2	1	1	0	0	0	1
19	G202300126	2	55	1	2	1	1	0	0	0	1
20	G202300136	2	44	1	2	1	1	0	0	0	1
21	G202300147	2	55	1	2	1	1	0	1	10	1
22	G202300172	1	41	1	2	1	1	0	1	10	1
23	G202300177	1	66	1	2	1	1	0	0	0	1
24	G202300192	2	78	1	2	1	1	0	0	0	1
25	G202300193	1	60	1	3	1	0	1	1	50	3
26	G202300206	2	77	1	3	1	0	1	1	5	1
27	G202300211	1	65	1	2	1	1	0	1	30	2
28	G202300048	2	73	2	2	1	1	0	1	30	2
29	G202300137	1	73	1	1	1	0	0	1	20	2
30	G202300149	2	78	2	2	1	1	0	0	0	1
31	G202300153	1	63	2	2	1	1	0	1	20	2
32	G202300189	2	66	2	2	1	1	0	2	60	3
33	G202300198	2	68	2	2	1	1	0	1	30	2
34	G202300274	1	68	2	2	1	1	0	1	30	2
35	G202300347	1	67	2	2	1	1	0	1	20	2
36	G202300403	1	67	2	3	1	1	1	1	20	2
37	G202300420	2	53	2	2	1	1	0	2	30	2
38	G202300421	1	72	2	2	1	1	0	1	10	1
39	G202300435	2	60	2	2	1	1	0	1	20	2
40	G202300462	1	65	2	2	1	1	0	2	30	2
41	G202300537	1	57	2	2	1	1	0	2	10	1
42	G202300538	1	69	2	2	1	1	0	2	30	2
43	G202300578	1	64	2	2	1	1	0	2	20	2
44	G202300583	1	67	2	2	1	1	0	2	20	2
45	G202300680	1	68	2	3	1	1	1	1	10	1
46	G202300683	1	65	2	1	1	0	0	2	40	3
47	G202300734	2	47	2	2	1	1	0	1	5	1
48	G202300753	2	50	2	1	1	0	0	2	40	3
49	G202300754	2	67	2	2	1	1	0	1	5	1
50	G202300757	1	55	2	1	1	0	0	2	60	3
51	G202300758	1	60	2	2	1	1	0	2	10	1
52	G202300846	2	66	2	3	1	0	1	1	20	2
53	G202300987	2	58	2	2	1	1	0	1	10	1
54	G202300997	1	65	2	2	1	1	0	1	10	1
55	G202301018	2	65	2	1	1	1	1	2	20	2
56	G202301071	2	74	2	2	1	1	0	1	30	2
57	G202301135	2	73	2	2	1	1	0	1	10	1
58	G202301161	2	77	2	2	1	1	0	1	5	1
59	G202300543	1	73	3	2	1	0	0	1	5	1
60	G202301378	1	62	3	2	1	1	0	2	50	3
61	G202301912	1	53	3	1	1	0	0	1	10	1
62	G202302557	1	63	3	2	1	1	0	1	5	1
63	G202302917	2	58	3	2	1	1	0	1	40	3
64	G202303720	1	69	3	3	1	1	1	1	5	1
65	G202304332	2	61	3	2	1	1	0	1	20	2
66	G202304748	2	66	3	1	1	0	0	1	10	1
67	G202306060	2	67	3	1	1	0	0	1	5	1
68	G202306530	1	67	3	2	1	1	0	1	30	2
69	G202306763	1	66	3	3	1	1	1	0	0	1
70	G202306783	1	65	3	2	1	1	0	1	10	1
71	G202307014	1	66	3	3	1	0	1	1	10	1
72	G202308267	2	66	3	3	1	1	1	0	0	1
73	G202308647	2	67	3	3	1	0	1	1	30	2
74	G202308692	1	63	3	3	1	1	1	1	20	2
75	G202309172	2	70	3	2	1	1	0	1	10	1
76	G202309176	1	57	3	3	1	1	1	1	20	2
77	G202312405	2	73	3	3	1	1	1	0	0	1
78	G202313585	1	67	3	3	1	1	1	0	0	1
79	G202314504	1	64	3	3	1	1	1	1	20	2
80	G202317451	2	69	3	3	1	1	1	1	10	1
81	G202318428	1	71	3	3	1	0	1	1	20	2
82	G202318652	2	79	3	3	1	1	1	1	10	1
83	G202318962	2	63	3	3	1	0	1	1	20	2
84	G202318965	1	70	3	3	1	0	1	1	20	2
85	G202319161	1	70	3	3	1	1	1	1	10	1
86	G202319273	2	64	3	2	1	1	0	1	30	2
87	G202319487	1	74	3	3	1	0	1	0	0	1
88	G202319845	1	63	3	1	1	0	0	1	5	1
89	G202300216	1	73	1	2	1	1	0	2	10	1
90	G202300231	1	64	1	1	1	0	0	2	10	1
91	G202300236	2	59	1	2	1	1	0	2	50	3
92	G202300243	1	72	1	1	1	0	0	2	60	3
93	G202300252	1	65	1	2	1	1	0	1	10	1
94	G202300275	2	34	1	1	1	0	0	1	5	1
95	G202300282	2	65	1	2	1	1	0	2	30	2
96	G202300287	1	53	1	1	1	0	0	1	5	1
97	G202300291	1	53	1	1	1	0	0	3	20	2
98	G202300309	1	71	1	1	1	0	0	2	20	2
99	G202300321	2	78	1	2	1	1	0	0	0	1
100	G202300338	1	79	1	2	1	1	0	1	10	1
101	G202300351	1	55	1	1	1	0	0	0	0	1
102	G202300353	1	71	1	1	1	0	0	2	30	2
103	G202300378	2	64	1	2	1	1	0	1	30	2
104	G202300381	1	73	2	2	1	1	0	2	40	3
105	G202300383	1	51	1	1	1	0	0	2	60	3
106	G202300384	1	74	1	2	1	1	0	0	0	1
107	G202300385	2	55	1	2	1	1	0	2	10	1
108	G202300387	2	51	1	1	1	0	0	2	40	3
109	G202300388	1	68	2	2	1	1	0	2	50	3
110	G202300393	1	73	1	2	1	1	0	1	30	2
111	G202300395	1	63	1	1	1	0	1	2	30	2
112	G202300396	2	69	1	2	1	1	0	1	20	2
113	G202300405	2	41	2	2	1	1	0	2	60	3
114	G202300423	2	60	1	2	1	1	0	1	20	2
115	G202300426	2	77	1	2	1	1	0	2	30	2
116	G202300459	2	56	1	2	1	1	0	2	30	2
117	G202300464	2	72	1	3	1	1	1	1	5	1
118	G202300466	1	68	1	2	1	1	0	1	10	1
119	G202300474	2	62	1	2	1	1	0	2	20	2
120	G202300479	1	51	1	2	1	1	0	0	0	1
121	G202301519	1	72	2	2	1	1	0	2	40	3
122	G202301667	2	71	2	2	1	1	0	1	20	2
123	G202301759	1	69	2	2	1	1	0	2	10	1
124	G202301779	1	71	2	2	1	1	0	2	40	3
125	G202301872	2	67	1	2	1	1	0	1	10	1
126	G202301874	1	44	1	3	1	1	1	1	5	1
127	G202301885	2	42	2	2	1	1	0	1	10	1
128	G202301901	1	50	2	2	1	1	0	2	10	1
129	G202301951	1	64	2	2	1	1	1	2	40	3
130	G202301986	2	73	2	3	1	1	1	1	20	2
131	G202302025	2	64	2	3	1	1	1	1	30	2
132	G202302039	1	73	2	2	1	1	0	1	5	1
133	G202302056	2	61	2	2	1	1	1	1	20	2
134	G202302082	2	65	2	2	1	1	0	1	60	3
135	G202302083	1	47	2	3	1	1	1	1	30	2
136	G202302134	2	71	2	2	1	1	0	2	50	3
137	G202302146	1	71	2	2	1	1	0	1	20	2
138	G202302234	2	67	2	3	1	0	1	1	20	2
139	G202302250	2	46	2	3	1	0	1	1	5	1
140	G202302266	2	66	2	2	1	1	0	1	20	2
141	G202302357	2	39	2	1	1	0	0	1	10	1
142	G202302360	2	67	2	2	1	1	0	1	5	1
143	G202302372	2	75	2	2	1	1	0	1	5	1
144	G202302380	2	72	1	1	1	0	0	1	20	2
145	G202302385	2	70	2	2	1	1	0	2	20	2
146	G202302412	1	77	2	1	1	0	0	1	10	1
147	G202302463	2	61	2	1	1	0	0	2	30	2
148	G202302566	2	58	2	1	1	0	0	1	20	2
149	G202302584	2	60	2	2	1	1	0	1	40	3
150	G202302589	2	68	2	2	1	1	0	1	30	2
151	G202100648	2	69	3	1	1	0	0	1	30	2
152	G202101346	2	66	3	1	1	0	0	0	0	1
153	G202102911	1	74	3	3	1	1	1	0	0	1
154	G202104580	1	64	3	1	1	0	0	1	5	1
155	G202107078	1	57	3	2	1	1	0	1	20	2
156	G202107605	2	78	3	2	1	1	0	1	5	1
157	G202108560	1	61	3	3	1	0	1	0	0	1
158	G202109047	2	66	3	3	1	1	1	2	5	1
159	G202109506	2	65	3	3	1	1	1	1	10	1
160	G202109789	2	64	3	3	1	1	1	0	0	1
161	G202111381	2	64	3	3	1	1	1	0	0	1
162	G202114526	2	56	3	3	1	1	1	1	10	1
163	G202114962	1	65	3	2	1	1	1	1	20	2
164	G20211641	1	57	3	3	1	1	1	1	30	2
165	G202117151	2	60	3	3	1	1	1	0	0	1
166	G202117954	1	65	3	1	1	0	0	2	10	1
167	G202118962	2	71	3	3	1	1	1	2	30	2
168	G202118964	1	46	3	2	1	1	0	3	30	2
169	G202120134	1	67	3	1	1	0	0	2	20	2
170	G202120578	1	65	3	3	1	1	1	2	10	1
171	G202120611	2	54	3	3	1	1	1	2	30	2
172	G202122037	2	64	3	2	1	1	0	1	20	2
173	G202122489	2	62	3	2	1	1	0	2	40	3
174	G202124524	1	64	3	3	1	0	1	2	50	3
175	G202125304	2	50	3	2	1	1	0	1	20	2
176	G202201552	1	59	3	2	1	1	0	1	10	1
177	G202202629	1	38	3	2	1	1	0	1	5	1
178	G202203252	2	70	3	3	1	0	1	1	5	1
179	G202205236	2	67	3	3	1	0	1	1	20	2
180	G202205363	2	43	3	2	1	1	0	2	5	1

## Sheet: Sheet2
序号	病理号	姓名	性别（1男；2女）	年龄	年龄分层（1：＜40岁；2:40-60岁；3：≥60岁）	肠化分级（1轻；2中；3重）	肠化分型	AB（0-；1+；2++；3+++）	PAS（0-；1+；2++；3+++）	HID（0-；1+；2++；3+++）	C-myc阳性强度（0-；1+；2++；3+++）	C-myc百分比（%）	低（0-10%）、中（10-30%）、高（≥30%）	阴性（0）、局部（5-40%）、广泛（≥40%）	四分法（0-5%，5%-20%，20%-40%，≥40%）	0-20%，≥20%	0-30%，≥30%	0-40%，≥40%	5%；5-10%；10-30%；≥30%
1	G202300005	徐美英	2	62	3	1	3	1	0	1	1	5	1	2	2	1	1	1	1
2	G202300008	谢银花	2	62	3	1	1	1	0	0	3	30	3	2	3	2	2	1	3
3	G202300015	严盈	2	64	3	1	1	1	0	0	2	70	3	3	4	2	2	2	3
4	G202300026	郁继康	1	63	3	1	1	1	0	0	1	5	1	2	2	1	1	1	1
5	G202300041	季莲	2	57	2	1	2	1	1	0	1	50	3	3	4	2	2	2	3
6	G202300046	王雅萍	2	71	3	1	1	1	0	0	1	30	3	2	3	2	2	1	3
7	G202300056	王士明	1	64	3	1	2	1	1	0	1	10	2	2	2	1	1	1	2
8	G202300059	谈月娣	2	72	3	1	3	1	0	1	2	50	3	3	4	2	2	2	3
9	G202300060	姚国英	2	78	3	1	1	1	0	0	1	5	1	2	2	1	1	1	1
10	G202300074	孟新龙	1	60	3	1	2	1	1	0	0	0	1	1	1	1	1	1	0
11	G202300082	朱建华	2	65	3	1	1	1	0	0	1	40	3	3	4	2	2	2	3
12	G202300083	郑广志	1	58	2	1	2	1	1	0	0	0	1	1	1	1	1	1	0
13	G202300090	汪芳芳	2	77	3	1	2	1	1	0	1	50	3	3	4	2	2	2	3
14	G202300093	宋祥	1	52	2	1	2	1	1	0	1	20	2	2	3	2	1	1	2
15	G202300104	李玉兰	2	65	3	1	2	1	1	0	1	10	2	2	2	1	1	1	2
16	G202300105	钱渔阳	2	71	3	1	2	1	1	0	1	5	1	2	2	1	1	1	1
17	G202300108	陆桂娣	2	66	3	1	1	1	1	0	2	40	3	3	4	2	2	2	3
18	G202300124	江继青	2	63	3	1	2	1	1	0	0	0	1	1	1	1	1	1	0
19	G202300126	刘秀梅	2	55	2	1	2	1	1	0	0	0	1	1	1	1	1	1	0
20	G202300136	李花	2	44	2	1	2	1	1	0	0	0	1	1	1	1	1	1	0
21	G202300147	栗菊香	2	55	2	1	2	1	1	0	1	10	2	2	2	1	1	1	2
22	G202300172	王海东	1	41	2	1	2	1	1	0	1	10	2	2	2	1	1	1	2
23	G202300177	孟鸿兴	1	66	3	1	2	1	1	0	0	0	1	1	1	1	1	1	0
24	G202300192	傅淑玉	2	78	3	1	2	1	1	0	0	0	1	1	1	1	1	1	0
25	G202300193	薛强	1	60	3	1	3	1	0	1	1	50	3	3	4	2	2	2	3
26	G202300206	朱春花	2	77	3	1	3	1	0	1	1	5	1	2	2	1	1	1	1
27	G202300211	陈宝龙	1	65	3	1	2	1	1	0	1	30	3	2	3	2	2	1	3
28	G202300048	华金妹	2	73	3	2	2	1	1	0	1	30	3	2	3	2	2	1	3
29	G202300137	任义骏	1	73	3	1	1	1	0	0	1	20	2	2	3	2	1	1	2
30	G202300149	严凤珍	2	78	3	2	2	1	1	0	0	0	1	1	1	1	1	1	0
31	G202300153	姜营忠	1	63	3	2	2	1	1	0	1	20	2	2	3	2	1	1	2
32	G202300189	俞金妹	2	66	3	2	2	1	1	0	2	60	3	3	4	2	2	2	3
33	G202300198	雷春珍	2	68	3	2	2	1	1	0	1	30	3	2	3	2	2	1	3
34	G202300274	汪留生	1	68	3	2	2	1	1	0	1	30	3	2	3	2	2	1	3
35	G202300347	凌国兴	1	67	3	2	2	1	1	0	1	20	2	2	3	2	1	1	2
36	G202300403	唐锡源	1	67	3	2	3	1	1	1	1	20	2	2	3	2	1	1	2
37	G202300420	许卫琍	2	53	2	2	2	1	1	0	2	30	3	2	3	2	2	1	3
38	G202300421	贺淑海	1	72	3	2	2	1	1	0	1	10	2	2	2	1	1	1	2
39	G202300435	刘凤兰	2	60	3	2	2	1	1	0	1	20	2	2	3	2	1	1	2
40	G202300462	蔡雨清	1	65	3	2	2	1	1	0	2	30	3	2	3	2	2	1	3
41	G202300537	刘瑞忠	1	57	2	2	2	1	1	0	2	10	2	2	2	1	1	1	2
42	G202300538	李宝国	1	69	3	2	2	1	1	0	2	30	3	2	3	2	2	1	3
43	G202300578	张俊	1	64	3	2	2	1	1	0	2	20	2	2	3	2	1	1	2
44	G202300583	王荣祺	1	67	3	2	2	1	1	0	2	20	2	2	3	2	1	1	2
45	G202300680	姜琪	1	68	3	2	3	1	1	1	1	10	2	2	2	1	1	1	2
46	G202300683	乐金龙	1	65	3	2	1	1	0	0	2	40	3	3	4	2	2	2	3
47	G202300734	王箐	2	47	2	2	2	1	1	0	1	5	1	2	2	1	1	1	1
48	G202300753	吴俊美	2	50	2	2	1	1	0	0	2	40	3	3	4	2	2	2	3
49	G202300754	韩莉萍	2	67	3	2	2	1	1	0	1	5	1	2	2	1	1	1	1
50	G202300757	杨中海	1	55	2	2	1	1	0	0	2	60	3	3	4	2	2	2	3
51	G202300758	戴为群	1	60	3	2	2	1	1	0	2	10	2	2	2	1	1	1	2
52	G202300846	干士仪	2	66	3	2	3	1	0	1	1	20	2	2	3	2	1	1	2
53	G202300987	陈玉	2	58	2	2	2	1	1	0	1	10	2	2	2	1	1	1	2
54	G202300997	戴源明	1	65	3	2	2	1	1	0	1	10	2	2	2	1	1	1	2
55	G202301018	孙霞萍	2	65	3	2	1	1	1	1	2	20	2	2	3	2	1	1	2
56	G202301071	陈翠凤	2	74	3	2	2	1	1	0	1	30	3	2	3	2	2	1	3
57	G202301135	黎爱芳	2	73	3	2	2	1	1	0	1	10	2	2	2	1	1	1	2
58	G202301161	万生娣	2	77	3	2	2	1	1	0	1	5	1	2	2	1	1	1	1
59	G202300543	薛维高	1	73	3	3	2	1	0	0	1	5	1	2	2	1	1	1	1
60	G202301378	顾胜利	1	62	3	3	2	1	1	0	2	50	3	3	4	2	2	2	3
61	G202301912	薛广鸿	1	53	2	3	1	1	0	0	1	10	2	2	2	1	1	1	2
62	G202302557	魏建华	1	63	3	3	2	1	1	0	1	5	1	2	2	1	1	1	1
63	G202302917	李玮	2	58	2	3	2	1	1	0	1	40	3	3	4	2	2	2	3
64	G202303720	高乐付	1	69	3	3	3	1	1	1	1	5	1	2	2	1	1	1	1
65	G202304332	吴荣兰	2	61	3	3	2	1	1	0	1	20	2	2	3	2	1	1	2
66	G202304748	俞梅秀	2	66	3	3	1	1	0	0	1	10	2	2	2	1	1	1	2
67	G202306060	何雪梅	2	67	3	3	1	1	0	0	1	5	1	2	2	1	1	1	1
68	G202306530	陈志望	1	67	3	3	2	1	1	0	1	30	3	2	3	2	2	1	3
69	G202306763	张鸿高	1	66	3	3	3	1	1	1	0	0	1	1	1	1	1	1	0
70	G202306783	吴延民	1	65	3	3	2	1	1	0	1	10	2	2	2	1	1	1	2
71	G202307014	王志羽	1	66	3	3	3	1	0	1	1	10	2	2	2	1	1	1	2
72	G202308267	张惠兰	2	66	3	3	3	1	1	1	0	0	1	1	1	1	1	1	0
73	G202308647	蒋佩英	2	67	3	3	3	1	0	1	1	30	3	2	3	2	2	1	3
74	G202308692	韦泽奇	1	63	3	3	3	1	1	1	1	20	2	2	3	2	1	1	2
75	G202309172	戴莉莉	2	70	3	3	2	1	1	0	1	10	2	2	2	1	1	1	2
76	G202309176	石水祥	1	57	2	3	3	1	1	1	1	20	2	2	3	2	1	1	2
77	G202312405	朱玉云	2	73	3	3	3	1	1	1	0	0	1	1	1	1	1	1	0
78	G202313585	郑科达	1	67	3	3	3	1	1	1	0	0	1	1	1	1	1	1	0
79	G202314504	何财昌	1	64	3	3	3	1	1	1	1	20	2	2	3	2	1	1	2
80	G202317451	潘素琴	2	69	3	3	3	1	1	1	1	10	2	2	2	1	1	1	2
81	G202318428	穆文祥	1	71	3	3	3	1	0	1	1	20	2	2	3	2	1	1	2
82	G202318652	宣惠珍	2	79	3	3	3	1	1	1	1	10	2	2	2	1	1	1	2
83	G202318962	董维新	2	63	3	3	3	1	0	1	1	20	2	2	3	2	1	1	2
84	G202318965	陆相亲	1	70	3	3	3	1	0	1	1	20	2	2	3	2	1	1	2
85	G202319161	陆根生	1	70	3	3	3	1	1	1	1	10	2	2	2	1	1	1	2
86	G202319273	陈彩霞	2	64	3	3	2	1	1	0	1	30	3	2	3	2	2	1	3
87	G202319487	陈强胜	1	74	3	3	3	1	0	1	0	0	1	1	1	1	1	1	0
88	G202319845	陈建平	1	63	3	3	1	1	0	0	1	5	1	2	2	1	1	1	1
89	G202300216	洪吉利	1	73	3	1	2	1	1	0	2	10	2	2	2	1	1	1	2
90	G202300231	吴勇	1	64	3	1	1	1	0	0	2	10	2	2	2	1	1	1	2
91	G202300236	郑云琴	2	59	2	1	2	1	1	0	2	50	3	3	4	2	2	2	3
92	G202300243	顾光荣	1	72	3	1	1	1	0	0	2	60	3	3	4	2	2	2	3
93	G202300252	薛民婴	1	65	3	1	2	1	1	0	1	10	2	2	2	1	1	1	2
94	G202300275	王刘芹	2	34	1	1	1	1	0	0	1	5	1	2	2	1	1	1	1
95	G202300282	耿霞云	2	65	3	1	2	1	1	0	2	30	3	2	3	2	2	1	3
96	G202300287	王伟勇	1	53	2	1	1	1	0	0	1	5	1	2	2	1	1	1	1
97	G202300291	周志强	1	53	2	1	1	1	0	0	3	20	2	2	3	2	1	1	2
98	G202300309	唐胜发	1	71	3	1	1	1	0	0	2	20	2	2	3	2	1	1	2
99	G202300321	王征	2	78	3	1	2	1	1	0	0	0	1	1	1	1	1	1	0
100	G202300338	刘伟	1	79	3	1	2	1	1	0	1	10	2	2	2	1	1	1	2
101	G202300351	黄斌	1	55	2	1	1	1	0	0	0	0	1	1	1	1	1	1	0
102	G202300353	黄冠云	1	71	3	1	1	1	0	0	2	30	3	2	3	2	2	1	3
103	G202300378	刘秀云	2	64	3	1	2	1	1	0	1	30	3	2	3	2	2	1	3
104	G202300381	顾启庆	1	73	3	2	2	1	1	0	2	40	3	3	4	2	2	2	3
105	G202300383	陆赟	1	51	2	1	1	1	0	0	2	60	3	3	4	2	2	2	3
106	G202300384	李雨林	1	74	3	1	2	1	1	0	0	0	1	1	1	1	1	1	0
107	G202300385	罗菊香	2	55	2	1	2	1	1	0	2	10	2	2	2	1	1	1	2
108	G202300387	余馨	2	51	2	1	1	1	0	0	2	40	3	3	4	2	2	2	3
109	G202300388	朱明	1	68	3	2	2	1	1	0	2	50	3	3	4	2	2	2	3
110	G202300393	陈赓年	1	73	3	1	2	1	1	0	1	30	3	2	3	2	2	1	3
111	G202300395	徐振定	1	63	3	1	1	1	0	1	2	30	3	2	3	2	2	1	3
112	G202300396	崔恒兰	2	69	3	1	2	1	1	0	1	20	2	2	3	2	1	1	2
113	G202300405	李君	2	41	2	2	2	1	1	0	2	60	3	3	4	2	2	2	3
114	G202300423	孔莉萍	2	60	3	1	2	1	1	0	1	20	2	2	3	2	1	1	2
115	G202300426	施培清	2	77	3	1	2	1	1	0	2	30	3	2	3	2	2	1	3
116	G202300459	谭红卫	2	56	2	1	2	1	1	0	2	30	3	2	3	2	2	1	3
117	G202300464	顾取珍	2	72	3	1	3	1	1	1	1	5	1	2	2	1	1	1	1
118	G202300466	陈志刚	1	68	3	1	2	1	1	0	1	10	2	2	2	1	1	1	2
119	G202300474	朱妙娟	2	62	3	1	2	1	1	0	2	20	2	2	3	2	1	1	2
120	G202300479	朱卫兵	1	51	2	1	2	1	1	0	0	0	1	1	1	1	1	1	0
121	G202301519	吕成明	1	72	3	2	2	1	1	0	2	40	3	3	4	2	2	2	3
122	G202301667	魏宝玉	2	71	3	2	2	1	1	0	1	20	2	2	3	2	1	1	2
123	G202301759	钱广毅	1	69	3	2	2	1	1	0	2	10	2	2	2	1	1	1	2
124	G202301779	孙阿根	1	71	3	2	2	1	1	0	2	40	3	3	4	2	2	2	3
125	G202301872	高彩娥	2	67	3	1	2	1	1	0	1	10	2	2	2	1	1	1	2
126	G202301874	陈开兴	1	44	2	1	3	1	1	1	1	5	1	2	2	1	1	1	1
127	G202301885	何芳	2	42	2	2	2	1	1	0	1	10	2	2	2	1	1	1	2
128	G202301901	周永明	1	50	2	2	2	1	1	0	2	10	2	2	2	1	1	1	2
129	G202301951	黄正平	1	64	3	2	2	1	1	1	2	40	3	3	4	2	2	2	3
130	G202301986	陈燕萍	2	73	3	2	3	1	1	1	1	20	2	2	3	2	1	1	2
131	G202302025	吴谨奋	2	64	3	2	3	1	1	1	1	30	3	2	3	2	2	1	3
132	G202302039	奚忠伟	1	73	3	2	2	1	1	0	1	5	1	2	2	1	1	1	1
133	G202302056	张小青	2	61	3	2	2	1	1	1	1	20	2	2	3	2	1	1	2
134	G202302082	陆建珍	2	65	3	2	2	1	1	0	1	60	3	3	4	2	2	2	3
135	G202302083	顾晓峰	1	47	2	2	3	1	1	1	1	30	3	2	3	2	2	1	3
136	G202302134	彭正兰	2	71	3	2	2	1	1	0	2	50	3	3	4	2	2	2	3
137	G202302146	石夫平	1	71	3	2	2	1	1	0	1	20	2	2	3	2	1	1	2
138	G202302234	邵月琴	2	67	3	2	3	1	0	1	1	20	2	2	3	2	1	1	2
139	G202302250	赵蓓娟	2	46	2	2	3	1	0	1	1	5	1	2	2	1	1	1	1
140	G202302266	陆敏芝	2	66	3	2	2	1	1	0	1	20	2	2	3	2	1	1	2
141	G202302357	陶莺瑛	2	39	1	2	1	1	0	0	1	10	2	2	2	1	1	1	2
142	G202302360	钱伟英	2	67	3	2	2	1	1	0	1	5	1	2	2	1	1	1	1
143	G202302372	李秀宝	2	75	3	2	2	1	1	0	1	5	1	2	2	1	1	1	1
144	G202302380	许湘华	2	72	3	1	1	1	0	0	1	20	2	2	3	2	1	1	2
145	G202302385	许汉珍	2	70	3	2	2	1	1	0	2	20	2	2	3	2	1	1	2
146	G202302412	范谷耘	1	77	3	2	1	1	0	0	1	10	2	2	2	1	1	1	2
147	G202302463	张小玲	2	61	3	2	1	1	0	0	2	30	3	2	3	2	2	1	3
148	G202302566	胡珍	2	58	2	2	1	1	0	0	1	20	2	2	3	2	1	1	2
149	G202302584	胡末凤	2	60	3	2	2	1	1	0	1	40	3	3	4	2	2	2	3
150	G202302589	胡春铭	2	68	3	2	2	1	1	0	1	30	3	2	3	2	2	1	3
